# Supplementary material for: Serum neurofilament light levels in normal aging and their association with morphologic brain changes
Source: Nat Commun. 2020 Feb 10;11:812. doi: 10.1038/s41467-020-14612-6 (PMC7010701; doi:10.1038/s41467-020-14612-6)
Supplement: Supplementary file 2 — Source Data [file 41467_2020_14612_MOESM2_ESM.xlsx]

## Sheet: Table2,3
AGE (y)	SEX (female=0, male=1)	sNfL.BL (pg per mL)	sNfL.change annualized (%)
38.53	0	26.1
40.27	1	15.5
41.78	0	18.3
43.61	0	18
44.08	0	20.2
44.21	0	18.9	-1.1222
44.65	1	23.2
44.7	1	25.9
45.02	0	31.9
45.29	1	17.6
45.37	0	14.8	2.0075
45.6	1	23
45.7	1	15.2
45.76	1	15.2
46.02	1	15.1
46.07	0	16.1
46.12	1	36.7	-2.3019
46.3	1	11.6	6.7654
46.33	1	17.1
46.34	0	11
46.45	1	20.3
46.45	0	33.2
46.46	1	19.8	3.6957
46.55	1	18.9	-3.3607
46.68	0	22.2
46.75	0	29.4
46.84	1	26
46.89	1	23.3	0.93766
46.95	0	10.2	9.6714
47.02	1	24.5
47.08	1	20.7	0.098894
47.15	0	18.2
47.2	0	18.6
47.33	0	18.7
47.46	1	23.2
47.5	0	15.1
47.55	0	17
47.72	1	26.5
47.76	0	22.8
47.91	0	21.5
48.08	1	24.5	0.82505
48.26	1	16.7
48.27	0	14.3
48.56	1	24.1	-1.9789
48.73	0	13.6
48.86	1	17.1
49.05	0	16.7	3.5069
49.14	0	18.5	42.114
49.33	1	23
49.37	0	17
49.47	1	24.6
49.52	1	14.5
49.76	0	27.5
49.94	0	27.2
50.04	1	16.8	0.66645
50.07	1	21.3
50.15	0	25.9	1.7384
50.36	1	24.8	5.7523
50.38	1	16.5
50.45	0	17.3
50.95	1	21.2	2.9395
51.08	0	8.5	25.001
51.21	1	21
51.23	1	16.6	-2.3788
51.25	0	14.2
51.46	1	22.1
51.77	0	51.8
52.1	1	29.6
52.22	0	34.1
52.29	0	18.1
52.38	0	22.3
52.67	1	29.6
52.86	0	27.5
53.22	1	24.5
53.42	0	30.5
53.9	0	11	8.4327
53.97	1	24.1
54.32	0	20.9	4.8057
54.45	0	19.1
54.5	0	22.2
54.9	0	17.5
55.26	0	33
55.71	1	13.9	7.6578
55.84	1	20.5
55.92	1	19
56.01	1	13.3
56.07	0	33.1
56.33	1	20.2
56.57	0	22.1
56.78	0	18.4
57	0	36.6	1.3978
57.24	1	12.7	0.87737
57.34	0	25.5
57.64	0	27.7
57.81	0	26.6
59.15	0	26.3
59.56	0	20.4	0.29188
59.67	0	26.4
59.89	0	23.6	2.7299
60.07	0	33.6
60.84	1	21	14.617
61.02	1	21.9	4.3382
61.24	0	18.8	19.486
61.27	0	36.4
61.28	0	17.2
61.59	0	39.1	-4.7007
61.63	1	23.2
61.73	0	23.7	-0.56276
62.22	0	20	2.2591
62.32	0	22.8	3.1531
62.59	1	19.5
62.63	1	22.5
62.88	1	32.3	7.8765
62.97	0	29.4	-2.6952
62.99	0	23.1
63.05	1	32.2	1.759
63.28	1	19.5	7.2735
63.32	1	27.4
63.94	0	25.5	5.6868
63.99	1	56.7	-8.2348
64.17	0	50.5
64.19	0	26.2
64.24	1	16
64.24	0	28.5	1.6202
64.41	1	34.1
64.49	1	29.9
64.54	1	39.3	0.44226
64.75	0	20.5	9.0375
64.84	0	30.5	9.7031
65.12	0	30.3
65.24	1	30.1
65.3	0	28.3
65.44	0	25.9
65.91	0	18.9	15.013
66.02	0	54.4
66.17	0	25.5
66.22	1	37
66.27	1	24.8	4.3757
66.29	1	29.6
66.29	0	31.9
66.31	0	25.3
66.35	0	45
66.43	0	40.7
66.45	0	87.5	1.564
66.5	0	41.4
66.59	0	34.3
66.65	1	26.1	6.6857
66.8	0	32.1
66.9	0	33.7	11.309
66.93	0	55.9	5.9743
67.01	0	60.5
67.06	1	44.4	2.5384
67.16	1	24.6	3.2237
67.18	0	35.6
67.23	1	45.1	1.6193
67.27	0	32.8
67.29	0	40.1	3.0694
67.3	0	40.6
67.44	0	21.9
67.58	1	27.5	0
67.66	0	33.1
67.69	0	7
67.69	0	35.3
67.75	1	37.6
67.95	0	27.4	2.6743
68.04	0	30.5
68.08	1	31.9	8.3631
68.1	0	22.8
68.13	0	24.3
68.17	1	34.7
68.28	1	33.7
68.3	0	49.3
68.36	0	50.5
68.38	1	50.9
68.41	1	33.6	3.6673
68.62	0	35.9
68.62	0	32.5
68.75	0	38.1
68.78	0	32.6
68.79	0	49.3	6.5856
68.79	1	81.6
68.82	0	40.5	-0.16804
68.88	0	30
68.99	0	50.3
69.07	1	38.7	4.2968
69.07	0	23.8
69.13	0	41.5
69.16	0	62.3
69.2	0	48.2	-5.2045
69.2	1	42.9
69.29	1	49.1	2.9811
69.3	1	17.5	4.9682
69.33	0	47.7
69.33	1	42.6	5.7434
69.48	1	42.4
69.61	0	32.2	6.804
69.62	0	31.5
69.76	0	20.9
69.79	0	28.7
69.85	1	40.7	10.378
69.88	0	61
70.07	0	33.3
70.2	1	75.7
70.43	1	42.9	3.1254
70.45	1	31.9
70.49	0	42.9
70.54	0	37.2	2.6451
70.54	0	22
70.65	0	35
70.66	0	43.4
70.69	0	27.3	12.897
70.74	1	33.2
70.81	0	45.5	-3.3539
70.82	0	62.6
70.88	1	26.7
70.89	1	28.5	0.53856
70.93	0	34.2
70.93	0	54.6
71.06	1	38.6
71.07	1	28.2
71.1	1	57.7
71.18	1	48.5	2.7087
71.28	0	34.2	4.4605
71.36	1	68.6
71.36	0	36.8
71.38	1	78.5	-6.7077
71.51	1	47.6
71.66	1	47.2
71.8	0	33.8
71.8	0	30.2
71.86	1	32.5	6.5795
71.92	0	30.1
71.99	0	49.5
72	1	39	-5.3232
72.05	1	37.7	4.5101
72.1	0	45.5
72.16	0	24.6	-0.1981
72.24	0	81.6
72.33	1	41.5	5.3731
72.36	1	62.1
72.39	0	45.6	9.9594
72.39	0	31.8
72.48	0	37.2	12.622
72.58	0	36.6
72.81	1	31.7
72.87	0	37.5
72.95	0	29.6
72.98	0	21.5	2.5604
73.08	0	39.9
73.1	0	33.4
73.1	1	67.9
73.16	0	53.4
73.23	1	39.6	2.8781
73.32	0	32.1
73.38	0	52.6
73.39	1	31.6
73.45	1	27.9
73.5	1	38.5
73.52	1	57.2
73.55	1	46.1	5.1969
73.74	1	41.5
73.86	0	34.2
73.88	0	43.9
73.9	0	37.2
74	0	30
74.03	1	43.7
74.1	0	74.3
74.16	1	45.1
74.19	0	56.4
74.22	1	27.7
74.26	1	39.5	4.1143
74.28	0	39.4
74.46	1	50.8
74.48	1	48.7
74.75	0	37.7
74.8	1	28.3
74.81	0	34.6
74.95	0	61.4
75.04	1	43.2	1.5456
75.06	0	60.1
75.06	0	49.4	6.0578
75.07	0	57.8
75.1	1	38.5
75.15	1	83.6
75.19	1	38.5
75.19	0	22.9	24.544
75.35	1	54.6
75.4	0	44.1
75.45	0	31.3
75.5	0	60.1
75.81	0	79.9
75.99	1	46.7
76.21	0	46.6
76.22	0	48.6
76.24	0	55.2
76.24	1	41.5
76.36	0	68
76.36	0	47.2
76.38	0	24.1
76.5	0	49.3
76.72	1	32.8
76.76	0	43.3
76.83	1	29.6	7.4867
76.85	1	50.8	-1.4158
76.9	1	30.9	4.353
76.99	0	53.7
77.15	0	63.9
77.21	1	47.7	2.4973
77.45	0	57.7
77.54	0	44
77.6	0	41.7	13.088
77.68	0	54.2
77.85	0	45.5	6.9048
77.93	1	96.9
77.95	1	48
78.12	0	45.2
78.28	0	32.8
78.35	0	52.1
78.47	1	49.8
78.52	1	32.2	4.9852
78.54	0	42.5
78.56	1	60.3
78.68	1	58.5
78.9	0	80.8
79.2	0	69.1
79.24	0	106.6
79.42	0	53.2
79.69	1	43.3
79.71	1	56.2
80.79	0	42.6
81.4	0	41.6
81.79	0	42.5
82.34	1	41.7
84.28	1	49.1
85.55	1	74.5

## Sheet: Table4,5
AGE (y)	BRAINVOL (mm3)	BRAINVOL.change annualized (%)	sNfL.BL (pg per mL)
66.45	1.48815e+06	-2.00305	87.5
77.6	1.52849e+06	-1.28295	41.7
75.19	1.34446e+06	-1.09766	22.9
72.05	1.49337e+06	-1.06249	37.7
76.85	1.44918e+06	-1.01436	50.8
68.79	1.54736e+06	-0.934145	49.3
65.91	1.51173e+06	-0.865822	18.9
76.83	1.42991e+06	-0.863963	29.6
49.14	1.38862e+06	-0.818892	18.5
70.89	1.44371e+06	-0.805533	28.5
54.32	1.55626e+06	-0.800814	20.9
69.29	1.45349e+06	-0.79868	49.1
68.41	1.41164e+06	-0.766074	33.6
71.86	1.46287e+06	-0.764722	32.5
75.04	1.35697e+06	-0.761791	43.2
70.54	1.44826e+06	-0.761666	37.2
68.82	1.49473e+06	-0.757834	40.5
67.16	1.49976e+06	-0.751497	24.6
68.08	1.48084e+06	-0.742603	31.9
67.06	1.36848e+06	-0.736909	44.4
72.48	1.49196e+06	-0.727034	37.2
72.33	1.48289e+06	-0.724478	41.5
67.58	1.43267e+06	-0.722696	27.5
67.95	1.42842e+06	-0.708466	27.4
62.22	1.44063e+06	-0.701224	20
69.33	1.43793e+06	-0.701035	42.6
69.85	1.40284e+06	-0.692458	40.7
77.85	1.38811e+06	-0.687022	45.5
50.36	1.47073e+06	-0.675142	24.8
62.97	1.52721e+06	-0.674715	29.4
71.28	1.40742e+06	-0.668114	34.2
64.84	1.52031e+06	-0.667702	30.5
62.32	1.49779e+06	-0.662643	22.8
66.65	1.47104e+06	-0.657389	26.1
73.55	1.51417e+06	-0.655282	46.1
63.94	1.54078e+06	-0.653364	25.5
72.98	1.4372e+06	-0.64661	21.5
66.93	1.50227e+06	-0.645947	55.9
67.29	1.56348e+06	-0.64041	40.1
69.61	1.39603e+06	-0.580314	32.2
67.23	1.6289e+06	-0.579531	45.1
66.27	1.52782e+06	-0.578943	24.8
69.07	1.40858e+06	-0.57619	38.7
70.69	1.51554e+06	-0.567123	27.3
70.81	1.51481e+06	-0.559243	45.5
60.84	1.58981e+06	-0.544123	21
71.38	1.53233e+06	-0.534887	78.5
73.23	1.51507e+06	-0.530682	39.6
49.05	1.58785e+06	-0.529763	16.7
77.21	1.48048e+06	-0.525506	47.7
69.2	1.58594e+06	-0.509803	48.2
48.56	1.57418e+06	-0.508377	24.1
53.9	1.51899e+06	-0.504822	11
63.28	1.53643e+06	-0.502556	19.5
72.39	1.46364e+06	-0.495966	45.6
69.3	1.45806e+06	-0.495009	17.5
57.24	1.4474e+06	-0.489843	12.7
50.04	1.43028e+06	-0.488985	16.8
61.24	1.44801e+06	-0.473202	18.8
71.18	1.4706e+06	-0.462291	48.5
66.9	1.4846e+06	-0.456784	33.7
63.99	1.47094e+06	-0.453693	56.7
64.75	1.44061e+06	-0.441829	20.5
57	1.57196e+06	-0.439314	36.6
64.54	1.52106e+06	-0.437923	39.3
46.95	1.54636e+06	-0.436895	10.2
44.21	1.61627e+06	-0.433492	18.9
46.3	1.58304e+06	-0.432135	11.6
63.05	1.4712e+06	-0.430775	32.2
59.56	1.51366e+06	-0.427599	20.4
51.08	1.5317e+06	-0.426516	8.5
74.26	1.44651e+06	-0.415751	39.5
46.12	1.53053e+06	-0.415658	36.7
59.89	1.56906e+06	-0.409235	23.6
76.9	1.46913e+06	-0.385572	30.9
55.71	1.51665e+06	-0.340051	13.9
61.59	1.51554e+06	-0.338409	39.1
46.55	1.61418e+06	-0.320132	18.9
61.73	1.58101e+06	-0.311954	23.7
64.24	1.54326e+06	-0.301969	28.5
78.52	1.37993e+06	-0.297615	32.2
45.37	1.4738e+06	-0.252643	14.8
48.08	1.54433e+06	-0.249037	24.5
46.89	1.529e+06	-0.229727	23.3
51.23	1.58105e+06	-0.180653	16.6
50.15	1.54501e+06	-0.179714	25.9
46.46	1.65857e+06	-0.120882	19.8
50.95	1.59876e+06	-0.0193784	21.2
47.08	1.54679e+06	0.0173329	20.7
75.06	1.58733e+06		60.1
68.28	1.4847e+06		33.7
66.8	1.56534e+06		32.1
70.65	1.54993e+06		35
65.3	1.50105e+06		28.3
82.34	1.36118e+06		41.7
70.88	1.44635e+06		26.7
62.88	1.44332e+06		32.3
78.56	1.4529e+06		60.3
67.27	1.46801e+06		32.8
69.33	1.43472e+06		47.7
67.44	1.4537e+06		21.9
57.34	1.37555e+06		25.5
84.28	1.31318e+06		49.1
59.67	1.44886e+06		26.4
53.42	1.59797e+06		30.5
74.03	1.55481e+06		43.7
47.15	1.638e+06		18.2
66.5	1.51625e+06		41.4
64.24	1.59281e+06		16
73.9	1.49636e+06		37.2
67.66	1.54794e+06		33.1
68.78	1.49954e+06		32.6
79.24	1.49175e+06		106.6
53.97	1.52181e+06		24.1
56.57	1.53072e+06		22.1
50.45	1.47032e+06		17.3
68.75	1.54766e+06		38.1
47.91	1.51935e+06		21.5
75.19	1.37746e+06		38.5
79.42	1.49838e+06		53.2
65.12	1.54021e+06		30.3
69.13	1.34105e+06		41.5
81.4	1.56813e+06		41.6
62.99	1.51063e+06		23.1
70.49	1.59818e+06		42.9
66.02	1.5573e+06		54.4
59.15	1.59006e+06		26.3
47.76	1.65219e+06		22.8
68.17	1.46484e+06		34.7
54.45	1.58877e+06		19.1
70.82	1.47599e+06		62.6
68.1	1.59923e+06		22.8
53.22	1.5953e+06		24.5
54.5	1.53963e+06		22.2
51.25	1.55008e+06		14.2
66.59	1.51491e+06		34.3
68.62	1.41713e+06		35.9
64.41	1.42912e+06		34.1
62.59	1.53012e+06		19.5
66.29	1.37792e+06		29.6
64.17	1.5151e+06		50.5
74.22	1.48214e+06		27.7
78.47	1.43815e+06		49.8
56.01	1.49047e+06		13.3
73.45	1.43228e+06		27.9
64.19	1.65255e+06		26.2
73.1	1.41481e+06		33.4
71.99	1.58886e+06		49.5
72.95	1.35616e+06		29.6
51.21	1.48034e+06		21
65.24	1.53423e+06		30.1
67.3	1.46655e+06		40.6
66.17	1.46352e+06		25.5
81.79	1.35369e+06		42.5
69.79	1.34819e+06		28.7
77.54	1.39962e+06		44
85.55	1.31461e+06		74.5
46.34	1.49902e+06		11
48.73	1.48901e+06		13.6
76.99	1.39749e+06		53.7
78.28	1.50841e+06		32.8
72.87	1.57418e+06		37.5
66.31	1.544e+06		25.3
67.69	1.54545e+06		7
61.63	1.5045e+06		23.2
72.81	1.45873e+06		31.7
73.08	1.39451e+06		39.9
63.32	1.48882e+06		27.4
76.36	1.5733e+06		68
66.43	1.50352e+06		40.7
65.44	1.53986e+06		25.9
47.2	1.63827e+06		18.6
69.48	1.44211e+06		42.4
68.62	1.34957e+06		32.5
64.49	1.35148e+06		29.9
75.1	1.35921e+06		38.5
76.72	1.44441e+06		32.8
66.29	1.38938e+06		31.9
68.38	1.35122e+06		50.9
46.02			15.1
80.79	1.40564e+06		42.6
78.35	1.51901e+06		52.1
69.76	1.5308e+06		20.9
72.58	1.53494e+06		36.6
46.84	1.55065e+06		26
74.95	1.53632e+06		61.4
52.1	1.53293e+06		29.6
74.28	1.49974e+06		39.4
77.45	1.53735e+06		57.7
75.4	1.40921e+06		44.1
71.07	1.38299e+06		28.2
71.06	1.44861e+06		38.6
45.29	1.62117e+06		17.6
74.46	1.35781e+06		50.8
68.36	1.49309e+06		50.5
49.37	1.42516e+06		17
74.48	1.40422e+06		48.7
76.36	1.5145e+06		47.2
71.36	1.54785e+06		68.6
48.86	1.53125e+06		17.1
75.99	1.46524e+06		46.7
67.69	1.44405e+06		35.3
76.21	1.32815e+06		46.6
52.29	1.51466e+06		18.1
50.38	1.50662e+06		16.5
73.39	1.36912e+06		31.6
77.93	1.20554e+06		96.9
44.7	1.5649e+06		25.9
43.61	1.5571e+06		18
40.27	1.67911e+06		15.5
76.24	1.5585e+06		55.2
50.07	1.58831e+06		21.3
46.07	1.41244e+06		16.1
77.95	1.40604e+06		48
46.68	1.58139e+06		22.2
76.5	1.64571e+06		49.3
46.75	1.5064e+06		29.4
75.06	1.43e+06		49.4
69.88	1.57727e+06		61
44.08	1.63484e+06		20.2
71.66	1.52943e+06		47.2
46.33	1.55054e+06		17.1
68.3	1.54654e+06		49.3
67.18	1.50993e+06		35.6
74.75	1.49145e+06		37.7
61.02			21.9
70.93	1.46238e+06		34.2
60.07	1.45452e+06		33.6
70.66	1.47888e+06		43.4
48.26	1.57449e+06		16.7
73.86	1.38043e+06		34.2
55.92	1.46958e+06		19
54.9	1.54067e+06		17.5
62.63			22.5
70.2	1.49718e+06		75.7
67.75	1.44073e+06		37.6
69.07	1.52932e+06		23.8
67.01	1.49174e+06		60.5
68.99	1.43106e+06		50.3
76.22	1.33076e+06		48.6
71.36	1.41142e+06		36.8
76.38	1.42952e+06		24.1
47.33	1.55564e+06		18.7
73.1	1.52886e+06		67.9
68.79	1.3988e+06		81.6
52.38	1.59192e+06		22.3
56.78	1.46323e+06		18.4
71.1	1.42444e+06		57.7
44.65	1.57356e+06		23.2
70.43			42.9
77.68	1.4123e+06		54.2
73.32	1.59652e+06		32.1
79.71	1.40308e+06		56.2
47.5	1.40327e+06		15.1
78.12	1.50145e+06		45.2
55.84	1.60243e+06		20.5
45.76	1.40681e+06		15.2
66.35	1.58774e+06		45
49.94	1.59809e+06		27.2
75.07	1.47221e+06		57.8
49.52	1.56804e+06		14.5
47.02	1.57627e+06		24.5
71.92	1.56596e+06		30.1
72.1	1.59368e+06		45.5
70.93	1.43585e+06		54.6
68.04	1.59135e+06		30.5
72	1.42221e+06		39
74.16	1.43523e+06		45.1
73.5	1.33514e+06		38.5
69.2	1.52047e+06		42.9
45.6	1.63275e+06		23
38.53	1.71208e+06		26.1
47.55	1.61677e+06		17
72.16	1.48205e+06		24.6
71.8	1.44786e+06		33.8
71.8	1.55028e+06		30.2
49.33	1.54087e+06		23
75.35	1.47783e+06		54.6
41.78	1.45237e+06		18.3
70.45	1.52429e+06		31.9
48.27	1.60217e+06		14.3
47.46	1.52055e+06		23.2
73.88	1.42025e+06		43.9
45.02	1.64461e+06		31.9
78.68	1.34543e+06		58.5
74.8	1.40033e+06		28.3
51.77	1.45391e+06		51.8
49.47	1.51997e+06		24.6
52.22	1.65628e+06		34.1
74	1.45774e+06		30
68.88	1.49553e+06		30
75.45	1.55406e+06		31.3
56.33	1.52506e+06		20.2
75.15	1.41342e+06		83.6
76.24	1.37889e+06		41.5
45.7	1.63022e+06		15.2
46.45	1.59557e+06		20.3
74.19	1.50247e+06		56.4
47.72	1.72109e+06		26.5
73.74	1.50664e+06		41.5
76.76	1.42436e+06		43.3
57.81	1.43664e+06		26.6
69.62	1.5021e+06		31.5
75.5	1.54568e+06		60.1
68.13	1.46542e+06		24.3
79.2	1.52228e+06		69.1
61.28	1.59767e+06		17.2
70.07	1.54352e+06		33.3
66.22	1.58411e+06		37
71.51	1.43295e+06		47.6
72.36	1.43831e+06		62.1
74.1	1.42387e+06		74.3
70.74	1.46163e+06		33.2
75.81			79.9
55.26	1.53527e+06		33
72.39	1.46782e+06		31.8
70.54	1.33603e+06		22
56.07	1.51813e+06		33.1
61.27	1.53771e+06		36.4
73.16	1.39429e+06		53.4
46.45	1.6428e+06		33.2
51.46	1.59644e+06		22.1
52.67	1.7102e+06		29.6
73.52	1.505e+06		57.2
52.86	1.63129e+06		27.5
74.81	1.44784e+06		34.6
73.38	1.38278e+06		52.6
77.15	1.47966e+06		63.9
72.24	1.45147e+06		81.6
79.69	1.52066e+06		43.3
49.76	1.49703e+06		27.5
78.54	1.42284e+06		42.5
69.16	1.41378e+06		62.3
78.9	1.51126e+06		80.8
57.64	1.58277e+06		27.7

## Sheet: Fig1,2,3
AGE (y)	sNfL.BL (pg per mL)
38.53	26.1
40.27	15.5
41.78	18.3
43.61	18
44.08	20.2
44.21	18.9
44.65	23.2
44.7	25.9
45.02	31.9
45.29	17.6
45.37	14.8
45.6	23
45.7	15.2
45.76	15.2
46.02	15.1
46.07	16.1
46.12	36.7
46.3	11.6
46.33	17.1
46.34	11
46.45	20.3
46.45	33.2
46.46	19.8
46.55	18.9
46.68	22.2
46.75	29.4
46.84	26
46.89	23.3
46.95	10.2
47.02	24.5
47.08	20.7
47.15	18.2
47.2	18.6
47.33	18.7
47.46	23.2
47.5	15.1
47.55	17
47.72	26.5
47.76	22.8
47.91	21.5
48.08	24.5
48.26	16.7
48.27	14.3
48.56	24.1
48.73	13.6
48.86	17.1
49.05	16.7
49.14	18.5
49.33	23
49.37	17
49.47	24.6
49.52	14.5
49.76	27.5
49.94	27.2
50.04	16.8
50.07	21.3
50.15	25.9
50.36	24.8
50.38	16.5
50.45	17.3
50.95	21.2
51.08	8.5
51.21	21
51.23	16.6
51.25	14.2
51.46	22.1
51.77	51.8
52.1	29.6
52.22	34.1
52.29	18.1
52.38	22.3
52.67	29.6
52.86	27.5
53.22	24.5
53.42	30.5
53.9	11
53.97	24.1
54.32	20.9
54.45	19.1
54.5	22.2
54.9	17.5
55.26	33
55.71	13.9
55.84	20.5
55.92	19
56.01	13.3
56.07	33.1
56.33	20.2
56.57	22.1
56.78	18.4
57	36.6
57.24	12.7
57.34	25.5
57.64	27.7
57.81	26.6
59.15	26.3
59.56	20.4
59.67	26.4
59.89	23.6
60.07	33.6
60.84	21
61.02	21.9
61.24	18.8
61.27	36.4
61.28	17.2
61.59	39.1
61.63	23.2
61.73	23.7
62.22	20
62.32	22.8
62.59	19.5
62.63	22.5
62.88	32.3
62.97	29.4
62.99	23.1
63.05	32.2
63.28	19.5
63.32	27.4
63.94	25.5
63.99	56.7
64.17	50.5
64.19	26.2
64.24	28.5
64.24	16
64.41	34.1
64.49	29.9
64.54	39.3
64.75	20.5
64.84	30.5
65.12	30.3
65.24	30.1
65.3	28.3
65.44	25.9
65.91	18.9
66.02	54.4
66.17	25.5
66.22	37
66.27	24.8
66.29	29.6
66.29	31.9
66.31	25.3
66.35	45
66.43	40.7
66.45	87.5
66.5	41.4
66.59	34.3
66.65	26.1
66.8	32.1
66.9	33.7
66.93	55.9
67.01	60.5
67.06	44.4
67.16	24.6
67.18	35.6
67.23	45.1
67.27	32.8
67.29	40.1
67.3	40.6
67.44	21.9
67.58	27.5
67.66	33.1
67.69	35.3
67.69	7
67.75	37.6
67.95	27.4
68.04	30.5
68.08	31.9
68.1	22.8
68.13	24.3
68.17	34.7
68.28	33.7
68.3	49.3
68.36	50.5
68.38	50.9
68.41	33.6
68.62	32.5
68.62	35.9
68.75	38.1
68.78	32.6
68.79	81.6
68.79	49.3
68.82	40.5
68.88	30
68.99	50.3
69.07	38.7
69.07	23.8
69.13	41.5
69.16	62.3
69.2	48.2
69.2	42.9
69.29	49.1
69.3	17.5
69.33	47.7
69.33	42.6
69.48	42.4
69.61	32.2
69.62	31.5
69.76	20.9
69.79	28.7
69.85	40.7
69.88	61
70.07	33.3
70.2	75.7
70.43	42.9
70.45	31.9
70.49	42.9
70.54	22
70.54	37.2
70.65	35
70.66	43.4
70.69	27.3
70.74	33.2
70.81	45.5
70.82	62.6
70.88	26.7
70.89	28.5
70.93	54.6
70.93	34.2
71.06	38.6
71.07	28.2
71.1	57.7
71.18	48.5
71.28	34.2
71.36	36.8
71.36	68.6
71.38	78.5
71.51	47.6
71.66	47.2
71.8	33.8
71.8	30.2
71.86	32.5
71.92	30.1
71.99	49.5
72	39
72.05	37.7
72.1	45.5
72.16	24.6
72.24	81.6
72.33	41.5
72.36	62.1
72.39	31.8
72.39	45.6
72.48	37.2
72.58	36.6
72.81	31.7
72.87	37.5
72.95	29.6
72.98	21.5
73.08	39.9
73.1	33.4
73.1	67.9
73.16	53.4
73.23	39.6
73.32	32.1
73.38	52.6
73.39	31.6
73.45	27.9
73.5	38.5
73.52	57.2
73.55	46.1
73.74	41.5
73.86	34.2
73.88	43.9
73.9	37.2
74	30
74.03	43.7
74.1	74.3
74.16	45.1
74.19	56.4
74.22	27.7
74.26	39.5
74.28	39.4
74.46	50.8
74.48	48.7
74.75	37.7
74.8	28.3
74.81	34.6
74.95	61.4
75.04	43.2
75.06	49.4
75.06	60.1
75.07	57.8
75.1	38.5
75.15	83.6
75.19	38.5
75.19	22.9
75.35	54.6
75.4	44.1
75.45	31.3
75.5	60.1
75.81	79.9
75.99	46.7
76.21	46.6
76.22	48.6
76.24	41.5
76.24	55.2
76.36	47.2
76.36	68
76.38	24.1
76.5	49.3
76.72	32.8
76.76	43.3
76.83	29.6
76.85	50.8
76.9	30.9
76.99	53.7
77.15	63.9
77.21	47.7
77.45	57.7
77.54	44
77.6	41.7
77.68	54.2
77.85	45.5
77.93	96.9
77.95	48
78.12	45.2
78.28	32.8
78.35	52.1
78.47	49.8
78.52	32.2
78.54	42.5
78.56	60.3
78.68	58.5
78.9	80.8
79.2	69.1
79.24	106.6
79.42	53.2
79.69	43.3
79.71	56.2
80.79	42.6
81.4	41.6
81.79	42.5
82.34	41.7
84.28	49.1
85.55	74.5

## Sheet: Fig4
sNfL.change annualized (%)	AGE_CATEGORY
-1.122	1
2.008	1
-2.302	1
6.765	1
3.696	1
-3.361	1
0.938	1
9.671	1
0.099	1
0.825	1
-1.979	1
3.507	1
12.114	1
0.666	2
1.738	2
5.752	2
2.94	2
25.001	2
-2.379	2
8.433	2
4.806	2
7.658	2
1.398	2
0.877	2
0.292	2
2.73	2
-8.235	3
-5.205	3
-4.701	3
-2.695	3
-0.563	3
-0.168	3
0	3
0.442	3
1.564	3
1.721	3
1.724	3
1.759	3
2.259	3
2.538	3
2.674	3
2.981	3
3.069	3
3.153	3
3.224	3
4.312	3
4.326	3
4.328	3
4.376	3
4.968	3
5.687	3
5.743	3
5.974	3
6.586	3
7.274	3
7.886	3
7.877	3
8.104	3
8.363	3
9.038	3
9.703	3
10.378	3
11.309	3
14.617	3
15.013	3
19.486	3
-6.708	4
-5.323	4
-3.354	4
-1.416	4
-0.198	4
0.539	4
1.546	4
2.264	4
2.56	4
2.645	4
2.709	4
2.878	4
3.125	4
4.114	4
4.232	4
4.461	4
4.51	4
4.985	4
5.197	4
5.373	4
6.058	4
6.658	4
6.905	4
7.487	4
9.959	4
12.622	4
12.897	4
13.088	4
24.544	4

## Sheet: Fig5
BRAINVOL.change annualized (%)	sNfL.change annualized (%)	age group (0: <=60; 1: >60)
-0.320132	-3.3607	0
-0.180653	-2.3788	0
-0.415658	-2.3019	0
-0.508377	-1.9789	0
-0.433492	-1.1222	0
0.0173329	0.098894	0
-0.427599	0.29188	0
-0.488985	0.66645	0
-0.249037	0.82505	0
-0.489843	0.87737	0
-0.229727	0.93766	0
-0.439314	1.3978	0
-0.179714	1.7384	0
-0.252643	2.0075	0
-0.409235	2.7299	0
-0.0193784	2.9395	0
-0.529763	3.5069	0
-0.120882	3.6957	0
-0.800814	4.8057	0
-0.675142	5.7523	0
-0.432135	6.7654	0
-0.340051	7.6578	0
-0.504822	8.4327	0
-0.436895	9.6714	0
-0.426516	25.001	0
-0.818892	42.114	0
-0.453693	-8.2348	1
-0.534887	-6.7077	1
	-5.3232	1
-0.509803	-5.2045	1
-0.338409	-4.7007	1
-0.559243	-3.3539	1
-0.674715	-2.6952	1
-1.01436	-1.4158	1
-0.311954	-0.56276	1
	-0.1981	1
-0.757834	-0.16804	1
-0.722696	0	1
-0.437923	0.44226	1
-0.805533	0.53856	1
-0.761791	1.5456	1
-2.00305	1.564	1
-0.579531	1.6193	1
-0.301969	1.6202	1
-0.430775	1.759	1
-0.701224	2.2591	1
-0.525506	2.4973	1
-0.736909	2.5384	1
-0.64661	2.5604	1
-0.761666	2.6451	1
-0.708466	2.6743	1
-0.462291	2.7087	1
-0.530682	2.8781	1
-0.79868	2.9811	1
-0.64041	3.0694	1
	3.1254	1
-0.662643	3.1531	1
-0.751497	3.2237	1
-0.766074	3.6673	1
-0.415751	4.1143	1
-0.57619	4.2968	1
	4.3382	1
-0.385572	4.353	1
-0.578943	4.3757	1
-0.668114	4.4605	1
-1.06249	4.5101	1
-0.495009	4.9682	1
-0.297615	4.9852	1
-0.655282	5.1969	1
-0.724478	5.3731	1
-0.653364	5.6868	1
-0.701035	5.7434	1
-0.645947	5.9743	1
	6.0578	1
-0.764722	6.5795	1
-0.934145	6.5856	1
-0.657389	6.6857	1
-0.580314	6.804	1
-0.687022	6.9048	1
-0.502556	7.2735	1
-0.863963	7.4867	1
	7.8765	1
-0.742603	8.3631	1
-0.441829	9.0375	1
-0.667702	9.7031	1
-0.495966	9.9594	1
-0.692458	10.378	1
-0.456784	11.309	1
-0.727034	12.622	1
-0.567123	12.897	1
-1.28295	13.088	1
-0.544123	14.617	1
-0.865822	15.013	1
-0.473202	19.486	1
-1.09766	24.544	1
